# Supplementary material for: Select Per- and Polyfluoroalkyl Substances (PFAS) Induce Resistance to Carboplatin in Ovarian Cancer Cell Lines
Source: Int J Mol Sci. 2022 May 5;23(9):5176. doi: 10.3390/ijms23095176 (PMC9104343; doi:10.3390/ijms23095176)
Supplement: Supplementary file 1 [file ijms-23-05176-s001.zip]

Archive with 1 entries (1 files):
- ijms-1635030-supplementary_BPR.pdf
